# Supplementary material for: Experimental Crossing Confirms Reproductive Isolation between Cryptic Species within Eulimnogammarus verrucosus (Crustacea: Amphipoda) from Lake Baikal
Source: Int J Mol Sci. 2022 Sep 17;23(18):10858. doi: 10.3390/ijms231810858 (PMC9506054; doi:10.3390/ijms231810858)
Supplement: Supplementary file 1 [file ijms-23-10858-s001.zip]

Archive with 5 entries (4 files):
- ijms-1842672-supplementary/
- ijms-1842672-supplementary/Figure S1 eggs.png
- ijms-1842672-supplementary/Table S1_mitogenomes.xlsx
- ijms-1842672-supplementary/Table S2_FCM.xlsx
- ijms-1842672-supplementary/Table S3_experiment.xlsx
