# Supplementary material for: Experimental Crossing Confirms Reproductive Isolation between Cryptic Species within Eulimnogammarus verrucosus (Crustacea: Amphipoda) from Lake Baikal
Source: Int J Mol Sci. 2022 Sep 17;23(18):10858. doi: 10.3390/ijms231810858 (PMC9506054; doi:10.3390/ijms231810858)
Supplement: Supplementary file 1 [file ijms-23-10858-s001.zip › ijms-1842672-supplementary/Table S1_mitogenomes.xlsx]

## Sheet: Sheet1
Morphospecies	Barcoding species	Sampling place	Coordinates	NCBI IDs	Reference	Sample ID in the corresponding project
Eulimnogammarus verrucosus	W	Bolshie Koty	51.903242 N 105.068781 E	KF690638	Rivarola-Duarte et al, 2014, doi: 10.1002%2Fjez.b.22560
Eulimnogammarus verrucosus	W	Bolshie Koty	51.903242 N 105.068781 E	SRR8205863	Jakob et al., 2021, doi: 10.1038/s41598-021-83748-2	EveB12_1
Eulimnogammarus verrucosus	W	Bolshie Koty	51.903242 N 105.068781 E	SRR8205970	Drozdova et al., 2019, doi: 10.1186/s12864-019-6024-3	EveB3_1
Eulimnogammarus verrucosus	W	Bolshie Koty	51.90 N 105.06 E	SRR3467068	Naumenko et al., 2017, doi: 10.1111/mec.13927
Eulimnogammarus vittatus	W	Bolshie Koty	51.90 N 105.06 E	SRR3467061	Naumenko et al., 2017, doi: 10.1111/mec.13927
Eulimnogammarus vittatus	S	Sukhoi ruchei	51.646667N 103.753889E	KM287572	Romanova et al., 2016, doi: 10.3109/19401736.2014.963817
Eulimnogammarus cyaneus	-	Sukhoi ruchei	51.646667N 103.753889E	KX341964	Romanova et al., 2016, doi: 10.1186/s12864-016-3357-z
Eulimnogammarus verrucosus	E	Ust-Barguzin	53.374878 N 108.975189 E	SRR21152011	This work	Eve_E_UB_20187
Eulimnogammarus verrucosus	E	Ust-Barguzin	53.374878 N 108.975189 E	SRR21152012	This work	Eve_E_UB_20181
Eulimnogammarus verrucosus	S	Port Baikal	51.870694 N 104.811639 E	SRR21152013	This work	Eve_S_PB_20194
Eulimnogammarus verrucosus	S	Port Baikal	51.870694 N 104.811639 E	SRR21152014	This work	Eve_S_PB_20192
