# Supplementary material for: Experimental Crossing Confirms Reproductive Isolation between Cryptic Species within Eulimnogammarus verrucosus (Crustacea: Amphipoda) from Lake Baikal
Source: Int J Mol Sci. 2022 Sep 17;23(18):10858. doi: 10.3390/ijms231810858 (PMC9506054; doi:10.3390/ijms231810858)
Supplement: Supplementary file 1 [file ijms-23-10858-s001.zip › ijms-1842672-supplementary/Table S2_FCM.xlsx]

## Sheet: CytoFLEX_results
Tube Name:	Sample ID	Population	P3/P1	Est. genome size, pg	All Events	P1 Events	P2 Events	P3 Events	All Events % Total	P1 % Total	P2 % Total	P3 % Total	All Events % Parent	P1 % Parent	P2 % Parent	P3 % Parent	All Events Median ECD-A	P1 Median ECD-A	P2 Median ECD-A	P3 Median ECD-A
61	EvePB_38	S	7.06594	8.33781	6939	3191	1192	359	100.00%	45.99%	17.18%	5.17%	100.00%	45.99%	17.18%	5.17%	374372.7	277952	512585	1.96399e+06
63	EvePB_42	S	6.69985	7.90583	3000	907	322	328	100.00%	30.23%	10.73%	10.93%	100.00%	30.23%	10.73%	10.93%	451177.9	243907	480570	1634141
75	EveUB_3	E	5.15918	6.08783	10000	1032	260	4395	100.00%	10.32%	2.60%	43.95%	100.00%	10.32%	2.60%	43.95%	1392570.3	270881	499950	1.39752e+06
72	EveUB_2	E	5.23233	6.17415	10000	1209	405	4320	100.00%	12.09%	4.05%	43.20%	100.00%	12.09%	4.05%	43.20%	1350541.5	270160	532051	1.41357e+06
69	EveUB_1	E	5.31547	6.27225	10000	2339	756	2938	100.00%	23.39%	7.56%	29.38%	100.00%	23.39%	7.56%	29.38%	1165904.3	243044	474774	1.29189e+06
84	EveUB_55	E	5.12783	6.05084	21729	2041	829	9289	100.00%	9.39%	3.82%	42.75%	100.00%	9.39%	3.82%	42.75%	2781880.5	561563	1.07849e+06	2.8796e+06
86	EveUB_56	E	5.15193	6.07928	54345	4267	2230	19867	100.00%	7.85%	4.10%	36.56%	100.00%	7.85%	4.10%	36.56%	2723918.5	572605	1.11172e+06	2.95002e+06
88	EveUB_57	E	5.16162	6.09071	18142	1520	1817	30	100.00%	8.38%	10.02%	0.17%	100.00%	8.38%	10.02%	0.17%	882284.5	564532	1.18394e+06	2.9139e+06
91	EveUB_58	E	5.48575	6.47318	10000	621	195	4474	100.00%	6.21%	1.95%	44.74%	100.00%	6.21%	1.95%	44.74%	2524715.3	489744	998590	2.68661e+06
91	EvePB_59	S	7.01102	8.27301	10000	568	212	4639	100.00%	5.68%	2.12%	46.39%	100.00%	5.68%	2.12%	46.39%	3100390.5	454747	871407	3.18824e+06
133	EvePB_3	S	6.71658	7.92556	8782	1925	389	3599	100.00%	21.92%	4.43%	40.98%	100.00%	21.92%	4.43%	40.98%	4739039.5	731218	1.41513e+06	4.91128e+06
135	EvePB_4	S	6.72539	7.93596	5394	1551	433	1626	100.00%	28.75%	8.03%	30.14%	100.00%	28.75%	8.03%	30.14%	2684059.5	734408	1.41371e+06	4939179
137	EvePB_5	S	6.87886	8.11706	4910	815	309	1752	100.00%	16.60%	6.29%	35.68%	100.00%	16.60%	6.29%	35.68%	4977282.0	792166	1.55767e+06	5.4492e+06
139	EveL_3	W	5.78853	6.83047	5268	599	226	2709	100.00%	11.37%	4.29%	51.42%	100.00%	11.37%	4.29%	51.42%	4329883.0	758346	1.48358e+06	4389709
140	EveL_3	W	5.77743	6.81737	10000	1175	373	4652	100.00%	11.75%	3.73%	46.52%	100.00%	11.75%	3.73%	46.52%	4502824.0	787638	1551137	4.55053e+06
142	EveL_4	W	5.87667	6.93448	7610	1511	303	2404	100.00%	19.86%	3.98%	31.59%	100.00%	19.86%	3.98%	31.59%	4192212.5	790313	1.56501e+06	4644414
144	EveL_5	W	5.83548	6.88587	10000	1760	541	3247	100.00%	17.60%	5.41%	32.47%	100.00%	17.60%	5.41%	32.47%	4145608.3	772874	1.53807e+06	4510094
