# Supplementary material for: Experimental Crossing Confirms Reproductive Isolation between Cryptic Species within Eulimnogammarus verrucosus (Crustacea: Amphipoda) from Lake Baikal
Source: Int J Mol Sci. 2022 Sep 17;23(18):10858. doi: 10.3390/ijms231810858 (PMC9506054; doi:10.3390/ijms231810858)
Supplement: Supplementary file 1 [file ijms-23-10858-s001.zip › ijms-1842672-supplementary/Table S3_experiment.xlsx]

## Sheet: Sheet1
Date	Temperature	Cross	Precopulas (amplexuses)	Juveniles	Exuvia	Total number of animals
2021-10-11	9	WxW	9	0	0	20
2021-10-11	9	SxS	3	0	0	20
2021-10-11	9	WxS	1	0	0	20
2021-10-11	9	SxW	2	0	0	20
2021-10-14	8.8	WxW	8	0	0
2021-10-14	8.8	SxS	6	0	0
2021-10-14	8.8	WxS	3	0	0
2021-10-14	8.8	SxW	3	0	0
2021-10-18	8.4	WxW	7	0	0
2021-10-18	8.4	SxS	7	0	0
2021-10-18	8.4	WxS	4	0	0
2021-10-18	8.4	SxW	5	0	0
2021-10-21	7.9	WxW	7	0	0
2021-10-21	7.9	SxS	7	0	0
2021-10-21	7.9	WxS	5	0	0
2021-10-21	7.9	SxW	7	0	0
2021-10-25	7.5	WxW	7	0	0
2021-10-25	7.5	SxS	7	0	1
2021-10-25	7.5	WxS	4	0	0
2021-10-25	7.5	SxW	9	0	0
2021-10-28	7.2	WxW	5	0	0
2021-10-28	7.2	SxS	5	0	1
2021-10-28	7.2	WxS	3	0	0
2021-10-28	7.2	SxW	6	0	1
2021-11-01	6.8	WxW	2	0	0
2021-11-01	6.8	SxS	7	0	0
2021-11-01	6.8	WxS	0	0	0
2021-11-01	6.8	SxW	0	0	0
2021-11-04	6.5	WxW	0	0	0
2021-11-04	6.5	SxS	0	0	1
2021-11-04	6.5	WxS	0	0	1
2021-11-04	6.5	SxW	0	0	2
2021-11-08	6.1	WxW	0	0	0
2021-11-08	6.1	SxS	0	0	0
2021-11-08	6.1	WxS	0	0	0
2021-11-08	6.1	SxW	0	0	1
2021-11-11	5.8	WxW	0	0	0
2021-11-11	5.8	SxS	0	0	0
2021-11-11	5.8	WxS	0	0	0
2021-11-11	5.8	SxW	0	0	0
2021-11-15	5.6	WxW	0	0	0
2021-11-15	5.6	SxS	2	0	0
2021-11-15	5.6	WxS	0	0	0
2021-11-15	5.6	SxW	0	0	0
2021-11-18	5.8	WxW	0	0	0
2021-11-18	5.8	SxS	1	0	0
2021-11-18	5.8	WxS	0	0	0
2021-11-18	5.8	SxW	0	0	0
2021-11-22	5.8	WxW	0	0	0
2021-11-22	5.8	SxS	0	0	0
2021-11-22	5.8	WxS	0	0	0
2021-11-22	5.8	SxW	0	0	0
2021-11-25	6	WxW	0	0	0
2021-11-25	6	SxS	0	0	0
2021-11-25	6	WxS	0	0	0
2021-11-25	6	SxW	0	0	0
2021-11-29	6	WxW	0	0	0
2021-11-29	6	SxS	0	0	0
2021-11-29	6	WxS	0	0	0
2021-11-29	6	SxW	0	0	0
2021-12-02	6	WxW	0	0	0
2021-12-02	6	SxS	0	0	0
2021-12-02	6	WxS	0	0	0
2021-12-02	6	SxW	0	0	0
2021-12-06	6	WxW	0	0	0
2021-12-06	6	SxS	0	0	0
2021-12-06	6	WxS	0	0	0
2021-12-06	6	SxW	0	0	0
2021-12-09	6	WxW	0	0	0
2021-12-09	6	SxS	0	0	0
2021-12-09	6	WxS	0	0	0
2021-12-09	6	SxW	0	0	0
2021-12-13	6	WxW	0	0	0
2021-12-13	6	SxS	0	0	0
2021-12-13	6	WxS	0	0	0
2021-12-13	6	SxW	0	0	0
2021-12-16	6	WxW	0	0	0
2021-12-16	6	SxS	0	0	0
2021-12-16	6	WxS	0	0	0
2021-12-16	6	SxW	0	0	0
2021-12-20	6	WxW	0	0	0
2021-12-20	6	SxS	0	0	0
2021-12-20	6	WxS	0	0	0
2021-12-20	6	SxW	0	0	0
2021-12-23	6	WxW	0	0	0
2021-12-23	6	SxS	0	0	0
2021-12-23	6	WxS	0	0	0
2021-12-23	6	SxW	0	0	0
2021-12-27	6	WxW	0	0	0
2021-12-27	6	SxS	0	0	0
2021-12-27	6	WxS	0	0	0
2021-12-27	6	SxW	0	0	0
2021-12-30	6	WxW	0	0	0
2021-12-30	6	SxS	0	0	0
2021-12-30	6	WxS	0	0	0
2021-12-30	6	SxW	0	0	0
2022-01-03	6	WxW	0	0	0
2022-01-03	6	SxS	0	0	0
2022-01-03	6	WxS	0	0	0
2022-01-03	6	SxW	0	0	0
2022-01-06	6	WxW	0	0	0
2022-01-06	6	SxS	0	0	0
2022-01-06	6	WxS	0	0	0
2022-01-06	6	SxW	0	0	0
2022-01-10	6	WxW	0	0	0
2022-01-10	6	SxS	0	0	0
2022-01-10	6	WxS	0	0	0
2022-01-10	6	SxW	0	0	0
2022-01-13	6	WxW	0	0	0
2022-01-13	6	SxS	0	0	0
2022-01-13	6	WxS	0	0	0
2022-01-13	6	SxW	0	0	0
2022-01-17	6	WxW	0	0	0
2022-01-17	6	SxS	0	0	0
2022-01-17	6	WxS	0	0	0
2022-01-17	6	SxW	0	0	2
2022-01-20	6	WxW	0	0	0
2022-01-20	6	SxS	0	0	0
2022-01-20	6	WxS	0	0	0
2022-01-20	6	SxW	0	0	0
2022-01-24	6	WxW	0	0	0
2022-01-24	6	SxS	0	0	0
2022-01-24	6	WxS	0	0	0
2022-01-24	6	SxW	0	0	0
2022-01-27	6	WxW	0	0	0
2022-01-27	6	SxS	0	0	0
2022-01-27	6	WxS	0	0	0
2022-01-27	6	SxW	0	0	0
2022-01-31	6	WxW	0	0	0
2022-01-31	6	SxS	0	0	0
2022-01-31	6	WxS	0	0	0
2022-01-31	6	SxW	0	0	0
2022-02-03	6	WxW	0	2	0
2022-02-03	6	SxS	0	2	0
2022-02-03	6	WxS	0	0	0
2022-02-03	6	SxW	0	0	0
2022-02-07	6	WxW	0	1	0
2022-02-07	6	SxS	0	0	0
2022-02-07	6	WxS	0	0	1
2022-02-07	6	SxW	0	0	0
2022-02-10	6	WxW	0	2	1
2022-02-10	6	SxS	0	3	0
2022-02-10	6	WxS	0	0	0
2022-02-10	6	SxW	0	0	0
2022-02-14	6	WxW	0	1	0
2022-02-14	6	SxS	0	8	0
2022-02-14	6	WxS	0	0	0
2022-02-14	6	SxW	0	0	0
2022-02-17	6	WxW	0	1	0
2022-02-17	6	SxS	0	24	0
2022-02-17	6	WxS	0	0	0
2022-02-17	6	SxW	0	0	0
2022-02-21	6	WxW	0	2	0
2022-02-21	6	SxS	0	30	0
2022-02-21	6	WxS	0	0	0
2022-02-21	6	SxW	0	0	0
2022-02-24	6	WxW	0	3	0
2022-02-24	6	SxS	0	25	0
2022-02-24	6	WxS	0	0	0
2022-02-24	6	SxW	0	0	0
2022-02-28	6	WxW	0	5	0
2022-02-28	6	SxS	0	31	0
2022-02-28	6	WxS	0	0	0
2022-02-28	6	SxW	0	0	1
2022-03-03	6	WxW	0	4	0
2022-03-03	6	SxS	0	40	0
2022-03-03	6	WxS	0	0	3
2022-03-03	6	SxW	0	0	1
2022-03-08	6	WxW	0	8	0
2022-03-08	6	SxS	0	57	0
2022-03-08	6	WxS	0	0	1
2022-03-08	6	SxW	0	0	0
2022-03-11	6	WxW	0	11	0
2022-03-11	6	SxS	0	57	0
2022-03-11	6	WxS	0	0	0
2022-03-11	6	SxW	0	0	0
2022-03-14	6	WxW	0	11	0
2022-03-14	6	SxS	0	57	0
2022-03-14	6	WxS	0	0	0
2022-03-14	6	SxW	0	0	0
2022-03-17	6	WxW	0	13	0
2022-03-17	6	SxS	0	67	0
2022-03-17	6	WxS	0	0	0
2022-03-17	6	SxW	0	0	0
2022-03-21	6	WxW	0	26	0
2022-03-21	6	SxS	0	63	0
2022-03-21	6	WxS	0	0	0
2022-03-21	6	SxW	0	0	0
2022-03-24	6	WxW	0	24	1
2022-03-24	6	SxS	0	64	0
2022-03-24	6	WxS	0	0	2
2022-03-24	6	SxW	0	0	0
2022-03-28	6	WxW	0	20	0
2022-03-28	6	SxS	0	90	2
2022-03-28	6	WxS	0	0	0
2022-03-28	6	SxW	0	0	0
2022-04-01	6	WxW	0	14	0
2022-04-01	6	SxS	0	89	0
2022-04-01	6	WxS	0	0	0
2022-04-01	6	SxW	0	0	0
2022-04-04	6	WxW	0	10	1
2022-04-04	6	SxS	0	87	0
2022-04-04	6	WxS	0	0	0
2022-04-04	6	SxW	0	0	0
2022-04-07	6	WxW	0	8	1
2022-04-07	6	SxS	0	77	0
2022-04-07	6	WxS	0	0	0
2022-04-07	6	SxW	0	0	1
2022-04-11	6	WxW	0	7	0	17
2022-04-11	6	SxS	0	74	1	18
2022-04-11	6	WxS	0	0	0	17
2022-04-11	6	SxW	0	0	0	9
